# Supplementary material for: Phytochemical Profile, Toxicity Evaluation and Antinociceptive Effect of the n-Butanolic Fraction from the Leaves of Calotropis procera (Aiton) W.T Aiton (Apocynaceae)
Source: Plants (Basel). 2025 Nov 27;14(23):3622. doi: 10.3390/plants14233622 (PMC12694354; doi:10.3390/plants14233622)
Supplement: Supplementary file 1 [file plants-14-03622-s001.zip]

Archive with 1 entries (1 files):
- plants-3983363-supplementary.pdf
